# Supplementary material for: Chemical Profiling of Latvian Propolis: Regional Variations and Botanical Origins
Source: Molecules. 2025 Nov 24;30(23):4533. doi: 10.3390/molecules30234533 (PMC12693659; doi:10.3390/molecules30234533)
Supplement: Supplementary file 1 [file molecules-30-04533-s001.zip]

Archive with 1 entries (1 files):
- molecules-3997824-supplementary.pdf
